# Supplementary material for: Gastrointestinal Tolerance and Protein Absorption Markers with a New Peptide Enteral Formula Compared to a Standard Intact Protein Enteral Formula in Critically Ill Patients
Source: Nutrients. 2021 Jul 10;13(7):2362. doi: 10.3390/nu13072362 (PMC8308653; doi:10.3390/nu13072362)
Supplement: Supplementary file 1 [file nutrients-13-02362-s001.zip]

Archive with 1 entries (1 files):
- nutrients-1262950-supplementary.pdf
